# Supplementary material for: Associations Between Physical Activity, Fitness, Perceived Health, Chronic Disease and Mortality in Adult Survivors of Childhood and Young Adult Hodgkin’s Lymphoma: A Scoping Review
Source: Cancers (Basel). 2025 Nov 11;17(22):3625. doi: 10.3390/cancers17223625 (PMC12650679; doi:10.3390/cancers17223625)
Supplement: Supplementary file 1 [file cancers-17-03625-s001.zip]

Archive with 1 entries (1 files):
- cancers-3945204-supplementary.pdf
